# Supplementary material for: Pacing during an ultramarathon running event in hilly terrain
Source: PeerJ. 2016 Oct 27;4:e2591. doi: 10.7717/peerj.2591 (PMC5088578; doi:10.7717/peerj.2591)
Supplement: Supplemental Information 3 [file peerj-04-2591-s003.csv]

dist	group	grad	speed	dist1	speed_173	dist2	speed_103	group2	dist3	part	speed_lev	speed_DH	speed_UH	dist4	speed_lev_173	speed_DH_173	speed_UH_173	dist5	speed_lev_103	speed_DH_103	speed_UH_103
5	1	1	177.2638981	5	177.2638981	5	196.733985	1	5	part_1_FIN	177.2638981	189.8858602	144.6681304	5	177.2638981	189.8858602	144.6681304	5	196.733985	184.2528445	122.5284375
5	1	1	191.1290523	5	191.1290523	5	182.6676276	1	5	part_6_FIN	191.1290523	211.3174295	137.3266337	5	191.1290523	211.3174295	137.3266337	5	182.6676276	190.8010315	163.2377944
5	1	1	196.4118834	5	196.4118834	5	195.4313192	1	5	part_7_FIN	196.4118834	219.8866952	140.8825927	5	196.4118834	219.8866952	140.8825927	5	195.4313192	208.6223294	164.6325974
5	1	1	170.3063497	5	170.3063497	5	73.8764541	1	5	part_10_FIN	170.3063497	221.8225123	131.6053507	5	170.3063497	221.8225123	131.6053507	5	73.8764541	48.0431838	107.7164696
5	1	1	184.8323721	5	184.8323721	5	171.2400653	1	5	part_11_FIN	184.8323721	197.7800947	143.2206579	5	184.8323721	197.7800947	143.2206579	5	171.2400653	183.082743	132.5949901
5	1	1	196.7550813	5	196.7550813	10	183.9402095	1	5	part_12_FIN	196.7550813	210.7981516	150.3607671	5	196.7550813	210.7981516	150.3607671	10	183.9402095	147.8097748	92.585306
5	1	1	163.9648917	5	163.9648917	10	161.5042141	1	5	part_14_FIN	163.9648917	181.7710911	129.2239578	5	163.9648917	181.7710911	129.2239578	10	161.5042141	165.220633	113.6634094
5	1	1	197.097719	5	197.097719	10	152.5283572	1	5	part_15_FIN	197.097719	222.2307462	149.9108758	5	197.097719	222.2307462	149.9108758	10	152.5283572	150.6686405	101.9209059
5	1	1	167.1184235	5	167.1184235	10	74.054689	1	5	part_16_FIN	167.1184235	190.6549035	127.1334549	5	167.1184235	190.6549035	127.1334549	10	74.054689	143.7497562	91.1905146
5	1	1	196.3899511	5	196.3899511	10	147.3866468	1	5	part_18_FIN	196.3899511	208.0774005	150.1305363	5	196.3899511	208.0774005	150.1305363	10	147.3866468	142.9050162	95.4788732
5	2	1	196.733985	10	159.614916	15	124.2865782	2	5	part_2	196.733985	184.2528445	122.5284375	10	159.614916	160.0628372	96.15886	15	124.2865782	111.8790184	83.3766955
5	2	1	182.6676276	10	159.645916	15	106.820514	2	5	part_5	182.6676276	190.8010315	163.2377944	10	159.645916	158.0155262	102.5590027	15	106.820514	119.551843	92.8850273
5	2	1	195.4313192	10	162.8305834	15	105.3899279	2	5	part_8	195.4313192	208.6223294	164.6325974	10	162.8305834	158.7379896	105.7115499	15	105.3899279	118.7906906	88.6822128
5	2	1	73.8764541	10	99.3031698	15	119.2803511	2	5	part_13	73.8764541	48.0431838	107.7164696	10	99.3031698	189.5327147	97.1523102	15	119.2803511	125.8777595	96.1686213
5	2	1	171.2400653	10	132.8752509	15	99.3473908	2	5	part_19	171.2400653	183.082743	132.5949901	10	132.8752509	138.781189	90.7675536	15	99.3473908	109.4077152	81.4222068
10	1	1	159.614916	10	155.954869	20	138.2504998	1	10	part_1_FIN	159.614916	160.0628372	96.15886	10	155.954869	157.5271573	104.332944	20	138.2504998	165.9496539	137.4740664
10	1	1	159.645916	10	145.0037886	20	101.6615229	1	10	part_6_FIN	159.645916	158.0155262	102.5590027	10	145.0037886	141.2135316	98.7261473	20	101.6615229	185.0645009	155.8989836
10	1	1	162.8305834	10	179.2808074	20	147.059013	1	10	part_7_FIN	162.8305834	158.7379896	105.7115499	10	179.2808074	176.6911983	112.9791505	20	147.059013	165.8692326	149.4548747
10	1	1	99.3031698	10	144.0046518	20	99.739842	1	10	part_10_FIN	99.3031698	189.5327147	97.1523102	10	144.0046518	130.6232824	89.1858251	20	99.739842	152.8735477	133.0924547
10	1	1	132.8752509	10	152.8055434	20	105.2756255	1	10	part_11_FIN	132.8752509	138.781189	90.7675536	10	152.8055434	176.4340869	108.2783637	20	105.2756255	155.8588817	125.2840102
10	1	1	155.954869	15	98.3735469	25	149.526073	1	10	part_12_FIN	155.954869	157.5271573	104.332944	15	98.3735469	102.976777	72.9523906	25	149.526073	121.8435873	101.9469901
10	1	1	145.0037886	15	112.6881308	25	146.2409697	1	10	part_14_FIN	145.0037886	141.2135316	98.7261473	15	112.6881308	116.0706329	85.6813774	25	146.2409697	141.2971865	111.2468883
10	1	1	179.2808074	15	105.8013286	25	130.9731808	1	10	part_15_FIN	179.2808074	176.6911983	112.9791505	15	105.8013286	124.0119109	89.7544323	25	130.9731808	141.4683442	101.7309349
10	1	1	144.0046518	15	104.201783	25	121.4889497	1	10	part_16_FIN	144.0046518	130.6232824	89.1858251	15	104.201783	125.6728829	80.7243029	25	121.4889497	136.3380902	116.1600068
10	1	1	152.8055434	15	91.6555639	25	118.6601179	1	10	part_18_FIN	152.8055434	176.4340869	108.2783637	15	91.6555639	103.4668699	81.2693184	25	118.6601179	121.5545539	101.1219512
10	2	1	183.9402095	15	103.361891	30	167.0824922	2	10	part_2	183.9402095	147.8097748	92.585306	15	103.361891	108.5785559	83.6950323	30	167.0824922	100.8065379	109.8621405
10	2	1	161.5042141	15	106.2110765	30	107.546599	2	10	part_5	161.5042141	165.220633	113.6634094	15	106.2110765	102.9081237	82.5725474	30	107.546599	157.7259032	149.4185614
10	2	1	152.5283572	15	107.7097036	30	111.8599438	2	10	part_8	152.5283572	150.6686405	101.9209059	15	107.7097036	126.4670815	92.5431306	30	111.8599438	132.0924362	114.3447002
10	2	1	74.054689	15	92.4015729	30	139.3640799	2	10	part_13	74.054689	143.7497562	91.1905146	15	92.4015729	99.6237234	74.4768261	30	139.3640799	151.6586878	139.6639521
10	2	1	147.3866468	15	129.3199479	30	96.2671874	2	10	part_19	147.3866468	142.9050162	95.4788732	15	129.3199479	126.486296	91.5743285	30	96.2671874	126.9342105	97.7522178
15	1	1	98.3735469	20	124.7641641	35	93.5521507	1	15	part_1_FIN	98.3735469	102.976777	72.9523906	20	124.7641641	168.5657631	135.5650133	35	93.5521507	113.2463439	81.1332369
15	1	1	112.6881308	20	124.4231229	35	122.4438766	1	15	part_6_FIN	112.6881308	116.0706329	85.6813774	20	124.4231229	170.6718499	131.5431038	35	122.4438766	109.6473515	75.3955829
15	1	1	105.8013286	20	128.8026561	35	101.669602	1	15	part_7_FIN	105.8013286	124.0119109	89.7544323	20	128.8026561	182.6521378	134.6675122	35	101.669602	99.9868014	75.2945041
15	1	1	104.201783	20	97.8114118	35	72.9697941	1	15	part_10_FIN	104.201783	125.6728829	80.7243029	20	97.8114118	153.6723442	125.5178528	35	72.9697941	118.2038915	92.5846079
15	1	1	91.6555639	20	129.0959415	35	71.1939229	1	15	part_11_FIN	91.6555639	103.4668699	81.2693184	20	129.0959415	166.2138444	135.5158172	35	71.1939229	108.1214599	76.4156444
15	1	1	103.361891	20	111.2533254	40	114.8360762	1	15	part_12_FIN	103.361891	108.5785559	83.6950323	20	111.2533254	161.6430397	146.2274335	40	114.8360762	126.156042	70.2874818
15	1	1	106.2110765	20	145.0837678	40	102.7809107	1	15	part_14_FIN	106.2110765	102.9081237	82.5725474	20	145.0837678	160.5194651	122.1823252	40	102.7809107	94.7429552	84.8688408
15	1	1	107.7097036	20	103.3529496	40	87.600665	1	15	part_15_FIN	107.7097036	126.4670815	92.5431306	20	103.3529496	180.8811591	149.5563624	40	87.600665	89.4174914	73.7164176
15	1	1	92.4015729	20	115.4493137	40	84.9014054	1	15	part_16_FIN	92.4015729	99.6237234	74.4768261	20	115.4493137	154.418667	119.2010179	40	84.9014054	103.8040554	85.7520897
15	1	1	129.3199479	20	93.8563065	40	58.547245	1	15	part_18_FIN	129.3199479	126.486296	91.5743285	20	93.8563065	196.5934883	139.3600758	40	58.547245	98.8912344	79.2195612
15	2	1	124.2865782	25	135.9231479	45	121.4072634	2	15	part_2	124.2865782	111.8790184	83.3766955	25	135.9231479	131.5202907	98.472152	45	121.4072634	102.241309	74.6475242
15	2	1	106.820514	25	134.1523324	45	78.1978101	2	15	part_5	106.820514	119.551843	92.8850273	25	134.1523324	127.9229706	107.3178997	45	78.1978101	87.4067005	66.284083
15	2	1	105.3899279	25	158.1428386	45	88.0624567	2	15	part_8	105.3899279	118.7906906	88.6822128	25	158.1428386	154.1211248	113.4614307	45	88.0624567	92.0071197	67.6972145
15	2	1	119.2803511	25	117.7323576	45	89.8244563	2	15	part_13	119.2803511	125.8777595	96.1686213	25	117.7323576	160.7038149	108.8965902	45	89.8244563	99.7491762	94.5371243
15	2	1	99.3473908	25	133.876534	45	79.8848226	2	15	part_19	99.3473908	109.4077152	81.4222068	25	133.876534	133.5494137	111.8687433	45	79.8848226	92.2253569	71.9213045
20	1	1	124.7641641	25	118.2875063	50	32.2816699	1	20	part_1_FIN	124.7641641	168.5657631	135.5650133	25	118.2875063	134.8401735	117.7652192	50	32.2816699	94.751414	78.0242091
20	1	1	124.4231229	25	142.168316	50	29.9673585	1	20	part_6_FIN	124.4231229	170.6718499	131.5431038	25	142.168316	140.9954597	117.4826677	50	29.9673585	86.8920337	68.9700925
20	1	1	128.8026561	25	141.8118429	50	33.9918479	1	20	part_7_FIN	128.8026561	182.6521378	134.6675122	25	141.8118429	145.4871999	122.2491674	50	33.9918479	89.9657141	79.6611267
20	1	1	97.8114118	25	135.5814525	50	55.0243301	1	20	part_10_FIN	97.8114118	153.6723442	125.5178528	25	135.5814525	128.7207221	102.9639139	50	55.0243301	102.2076944	94.3294464
20	1	1	129.0959415	25	153.2941921	50	47.8751706	1	20	part_11_FIN	129.0959415	166.2138444	135.5158172	25	153.2941921	162.8295203	111.9914692	50	47.8751706	93.4521493	79.0762703
20	1	1	111.2533254	30	148.3064198	55	152.3955572	1	20	part_12_FIN	111.2533254	161.6430397	146.2274335	30	148.3064198	150.0847989	121.1076699	55	152.3955572	109.6973787	104.5127124
20	1	1	145.0837678	30	101.0677399	55	76.7548224	1	20	part_14_FIN	145.0837678	160.5194651	122.1823252	30	101.0677399	115.2022446	106.1361769	55	76.7548224	87.8524564	99.2423287
20	1	1	103.3529496	30	129.4875097	55	93.2179663	1	20	part_15_FIN	103.3529496	180.8811591	149.5563624	30	129.4875097	178.9185062	131.0555678	55	93.2179663	85.6489537	91.4235156
20	1	1	115.4493137	30	95.8079717	55	88.0257055	1	20	part_16_FIN	115.4493137	154.418667	119.2010179	30	95.8079717	167.6742712	130.9194037	55	88.0257055	94.5538848	94.1677652
20	1	1	93.8563065	30	108.2478989	55	107.8024545	1	20	part_18_FIN	93.8563065	196.5934883	139.3600758	30	108.2478989	144.8254455	110.6970941	55	107.8024545	109.9373876	116.2766155
20	2	1	138.2504998	30	168.1997448	60	150.579284	2	20	part_2	138.2504998	165.9496539	137.4740664	30	168.1997448	176.1926225	129.0528598	60	150.579284	124.1470036	113.801671
20	2	1	101.6615229	30	172.1846754	60	116.895828	2	20	part_5	101.6615229	185.0645009	155.8989836	30	172.1846754	146.6409106	137.8759815	60	116.895828	122.1959641	118.4118448
20	2	1	147.059013	30	95.0898384	60	94.5292161	2	20	part_8	147.059013	165.8692326	149.4548747	30	95.0898384	161.8572015	113.8577818	60	94.5292161	100.333919	92.2776071
20	2	1	99.739842	30	152.0718724	60	110.8525858	2	20	part_13	99.739842	152.8735477	133.0924547	30	152.0718724	150.9544198	121.1693403	60	110.8525858	126.318664	110.7561261
20	2	1	105.2756255	30	93.165745	60	129.1148135	2	20	part_19	105.2756255	155.8588817	125.2840102	30	93.165745	163.9706412	137.2099615	60	129.1148135	143.6739275	117.9829032
25	1	1	135.9231479	35	99.4602322	5	184.2528445	1	25	part_1_FIN	135.9231479	131.5202907	98.472152	35	99.4602322	139.5389497	74.2718633
25	1	1	134.1523324	35	112.7495218	5	190.8010315	1	25	part_6_FIN	134.1523324	127.9229706	107.3178997	35	112.7495218	122.4736399	83.3507873
25	1	1	158.1428386	35	135.0665253	5	208.6223294	1	25	part_7_FIN	158.1428386	154.1211248	113.4614307	35	135.0665253	150.0551246	86.6592028
25	1	1	117.7323576	35	110.1221759	5	48.0431838	1	25	part_10_FIN	117.7323576	160.7038149	108.8965902	35	110.1221759	131.7588182	85.4091866
25	1	1	133.876534	35	102.593932	5	183.082743	1	25	part_11_FIN	133.876534	133.5494137	111.8687433	35	102.593932	135.0754359	87.6193047
25	1	1	118.2875063	35	61.379251	10	147.8097748	1	25	part_12_FIN	118.2875063	134.8401735	117.7652192	35	61.379251	130.5276318	85.7366426
25	1	1	142.168316	35	91.3718639	10	165.220633	1	25	part_14_FIN	142.168316	140.9954597	117.4826677	35	91.3718639	134.0641326	89.2808653
25	1	1	141.8118429	35	129.1292595	10	150.6686405	1	25	part_15_FIN	141.8118429	145.4871999	122.2491674	35	129.1292595	138.6210642	97.9788177
25	1	1	135.5814525	35	90.2923567	10	143.7497562	1	25	part_16_FIN	135.5814525	128.7207221	102.9639139	35	90.2923567	109.7815969	70.7211403
25	1	1	153.2941921	35	141.6429379	10	142.9050162	1	25	part_18_FIN	153.2941921	162.8295203	111.9914692	35	141.6429379	150.9552303	95.8924773
25	2	1	149.526073	40	93.3726055	15	111.8790184	2	25	part_2	149.526073	121.8435873	101.9469901	40	93.3726055	127.4117706	71.7449793
25	2	1	146.2409697	40	97.0720595	15	119.551843	2	25	part_5	146.2409697	141.2971865	111.2468883	40	97.0720595	113.3840709	84.2829188
25	2	1	130.9731808	40	99.3020644	15	118.7906906	2	25	part_8	130.9731808	141.4683442	101.7309349	40	99.3020644	133.0060277	88.3521259
25	2	1	121.4889497	40	87.2310346	15	125.8777595	2	25	part_13	121.4889497	136.3380902	116.1600068	40	87.2310346	129.3188387	85.8207788
25	2	1	118.6601179	40	99.1143617	15	109.4077152	2	25	part_19	118.6601179	121.5545539	101.1219512	40	99.1143617	120.3424869	82.6717158
30	1	1	148.3064198	40	68.5743862	20	165.9496539	1	30	part_1_FIN	148.3064198	150.0847989	121.1076699	40	68.5743862	121.6904081	82.2597774
30	1	1	101.0677399	40	109.1636155	20	185.0645009	1	30	part_6_FIN	101.0677399	115.2022446	106.1361769	40	109.1636155	129.5087745	83.227777
30	1	1	129.4875097	40	76.7078698	20	165.8692326	1	30	part_7_FIN	129.4875097	178.9185062	131.0555678	40	76.7078698	120.1102315	86.398876
30	1	1	95.8079717	40	87.7565314	20	152.8735477	1	30	part_10_FIN	95.8079717	167.6742712	130.9194037	40	87.7565314	108.953729	73.2732402
30	1	1	108.2478989	40	90.2612257	20	155.8588817	1	30	part_11_FIN	108.2478989	144.8254455	110.6970941	40	90.2612257	118.7776413	91.3646979
30	1	1	168.1997448	45	108.2051161	25	121.8435873	1	30	part_12_FIN	168.1997448	176.1926225	129.0528598	45	108.2051161	117.0724898	73.2460015
30	1	1	172.1846754	45	79.4070672	25	141.2971865	1	30	part_14_FIN	172.1846754	146.6409106	137.8759815	45	79.4070672	120.3511762	92.7832301
30	1	1	95.0898384	45	119.1170338	25	141.4683442	1	30	part_15_FIN	95.0898384	161.8572015	113.8577818	45	119.1170338	134.1256383	90.534289
30	1	1	152.0718724	45	82.4579874	25	136.3380902	1	30	part_16_FIN	152.0718724	150.9544198	121.1693403	45	82.4579874	125.6643963	93.8562274
30	1	1	93.165745	45	85.7781021	25	121.5545539	1	30	part_18_FIN	93.165745	163.9706412	137.2099615	45	85.7781021	123.5817107	91.8815833
30	2	1	167.0824922	45	105.8325597	30	100.8065379	2	30	part_2	167.0824922	100.8065379	109.8621405	45	105.8325597	121.2353676	86.1510241
30	2	1	107.546599	45	94.1570152	30	157.7259032	2	30	part_5	107.546599	157.7259032	149.4185614	45	94.1570152	125.1340072	86.8110137
30	2	1	111.8599438	45	117.2067301	30	132.0924362	2	30	part_8	111.8599438	132.0924362	114.3447002	45	117.2067301	125.0183817	90.3985213
30	2	1	139.3640799	45	103.1218117	30	151.6586878	2	30	part_13	139.3640799	151.6586878	139.6639521	45	103.1218117	102.7018568	73.5450874
30	2	1	96.2671874	45	104.6771987	30	126.9342105	2	30	part_19	96.2671874	126.9342105	97.7522178	45	104.6771987	115.145021	89.3075399
35	1	1	99.4602322	50	79.0473147	35	113.2463439	1	35	part_1_FIN	99.4602322	139.5389497	74.2718633	50	79.0473147	107.5127456	71.1082471
35	1	1	112.7495218	50	46.5071747	35	109.6473515	1	35	part_6_FIN	112.7495218	122.4736399	83.3507873	50	46.5071747	98.0422278	85.8909041
35	1	1	135.0665253	50	72.8869546	35	99.9868014	1	35	part_7_FIN	135.0665253	150.0551246	86.6592028	50	72.8869546	117.0118343	92.1120608
35	1	1	110.1221759	50	46.6631926	35	118.2038915	1	35	part_10_FIN	110.1221759	131.7588182	85.4091866	50	46.6631926	95.9907567	81.7817927
35	1	1	102.593932	50	63.0817742	35	108.1214599	1	35	part_11_FIN	102.593932	135.0754359	87.6193047	50	63.0817742	87.8559589	89.4780657
35	1	1	61.379251	50	45.122894	40	126.156042	1	35	part_12_FIN	61.379251	130.5276318	85.7366426	50	45.122894	110.1501663	84.7885983
35	1	1	91.3718639	50	77.183977	40	94.7429552	1	35	part_14_FIN	91.3718639	134.0641326	89.2808653	50	77.183977	107.7990924	81.7258475
35	1	1	129.1292595	50	57.2421736	40	89.4174914	1	35	part_15_FIN	129.1292595	138.6210642	97.9788177	50	57.2421736	113.5100988	87.6232792
35	1	1	90.2923567	50	75.0170872	40	103.8040554	1	35	part_16_FIN	90.2923567	109.7815969	70.7211403	50	75.0170872	99.9330337	79.130931
35	1	1	141.6429379	50	33.2210914	40	98.8912344	1	35	part_18_FIN	141.6429379	150.9552303	95.8924773	50	33.2210914	92.422404	90.5108144
35	2	1	93.5521507	55	126.6779593	45	102.241309	2	35	part_2	93.5521507	113.2463439	81.1332369	55	126.6779593	109.1899837	106.1221769
35	2	1	122.4438766	55	113.4110926	45	87.4067005	2	35	part_5	122.4438766	109.6473515	75.3955829	55	113.4110926	101.448197	92.4339369
35	2	1	101.669602	55	113.0242172	45	92.0071197	2	35	part_8	101.669602	99.9868014	75.2945041	55	113.0242172	103.2177193	105.135386
35	2	1	72.9697941	55	115.4838981	45	99.7491762	2	35	part_13	72.9697941	118.2038915	92.5846079	55	115.4838981	102.9044019	92.7248383
35	2	1	71.1939229	55	103.4424834	45	92.2253569	2	35	part_19	71.1939229	108.1214599	76.4156444	55	103.4424834	98.0924497	87.1283482
40	1	1	93.3726055	55	120.0126434	50	94.751414	1	40	part_1_FIN	93.3726055	127.4117706	71.7449793	55	120.0126434	118.4119537	110.3172095
40	1	1	97.0720595	55	144.5687212	50	86.8920337	1	40	part_6_FIN	97.0720595	113.3840709	84.2829188	55	144.5687212	125.141937	134.0160843
40	1	1	99.3020644	55	124.3876229	50	89.9657141	1	40	part_7_FIN	99.3020644	133.0060277	88.3521259	55	124.3876229	119.173312	109.7437796
40	1	1	87.2310346	55	122.498682	50	102.2076944	1	40	part_10_FIN	87.2310346	129.3188387	85.8207788	55	122.498682	108.7130913	120.5987548
40	1	1	99.1143617	55	132.3042833	50	93.4521493	1	40	part_11_FIN	99.1143617	120.3424869	82.6717158	55	132.3042833	117.2385387	129.5028065
40	1	1	68.5743862	60	102.336259	55	109.6973787	1	40	part_12_FIN	68.5743862	121.6904081	82.2597774	60	102.336259	111.043797	91.1126322
40	1	1	109.1636155	60	118.5371558	55	87.8524564	1	40	part_14_FIN	109.1636155	129.5087745	83.227777	60	118.5371558	122.95303	116.6321362
40	1	1	76.7078698	60	115.3067973	55	85.6489537	1	40	part_15_FIN	76.7078698	120.1102315	86.398876	60	115.3067973	150.7744613	116.4444441
40	1	1	87.7565314	60	114.1492192	55	94.5538848	1	40	part_16_FIN	87.7565314	108.953729	73.2732402	60	114.1492192	119.2270383	113.3086385
40	1	1	90.2612257	60	116.1290122	55	109.9373876	1	40	part_18_FIN	90.2612257	118.7776413	91.3646979	60	116.1290122	122.130246	113.8911736
40	2	1	114.8360762	60	99.6043082	60	124.1470036	2	40	part_2	114.8360762	126.156042	70.2874818	60	99.6043082	150.7627017	126.358108
40	2	1	102.7809107	60	105.2913402	60	122.1959641	2	40	part_5	102.7809107	94.7429552	84.8688408	60	105.2913402	136.560863	122.5028916
40	2	1	87.600665	60	67.0077494	60	100.333919	2	40	part_8	87.600665	89.4174914	73.7164176	60	67.0077494	97.1760418	100.1086176
40	2	1	84.9014054	60	89.2751434	60	126.318664	2	40	part_13	84.9014054	103.8040554	85.7520897	60	89.2751434	118.6339637	99.4969805
40	2	1	58.547245	60	79.9302259	60	143.6739275	2	40	part_19	58.547245	98.8912344	79.2195612	60	79.9302259	138.390811	128.2021706
45	1	1	108.2051161	65	95.5695341	5	122.5284375	1	45	part_1_FIN	108.2051161	117.0724898	73.2460015	65	95.5695341	97.4563249	85.9683202
45	1	1	79.4070672	65	69.5007754	5	163.2377944	1	45	part_6_FIN	79.4070672	120.3511762	92.7832301	65	69.5007754	103.0751356	90.4744253
45	1	1	119.1170338	65	99.7519436	5	164.6325974	1	45	part_7_FIN	119.1170338	134.1256383	90.534289	65	99.7519436	134.5936931	99.6095512
45	1	1	82.4579874	65	50.2581865	5	107.7164696	1	45	part_10_FIN	82.4579874	125.6643963	93.8562274	65	50.2581865	112.7938223	95.7335418
45	1	1	85.7781021	65	72.5443201	5	132.5949901	1	45	part_11_FIN	85.7781021	123.5817107	91.8815833	65	72.5443201	102.4326365	88.8592188
45	1	1	105.8325597	65	93.9192396	10	92.585306	1	45	part_12_FIN	105.8325597	121.2353676	86.1510241	65	93.9192396	123.2367047	93.0497039
45	1	1	94.1570152	65	98.2118032	10	113.6634094	1	45	part_14_FIN	94.1570152	125.1340072	86.8110137	65	98.2118032	120.4358222	103.4943503
45	1	1	117.2067301	65	97.4577486	10	101.9209059	1	45	part_15_FIN	117.2067301	125.0183817	90.3985213	65	97.4577486	103.480096	94.7112987
45	1	1	103.1218117	65	104.4767557	10	91.1905146	1	45	part_16_FIN	103.1218117	102.7018568	73.5450874	65	104.4767557	118.9487216	93.2709958
45	1	1	104.6771987	65	63.0187951	10	95.4788732	1	45	part_18_FIN	104.6771987	115.145021	89.3075399	65	63.0187951	99.4084898	79.5046773
45	2	1	121.4072634	70	89.2325243	15	83.3766955	2	45	part_2	121.4072634	102.241309	74.6475242	70	89.2325243	94.6449059	70.7939202
45	2	1	78.1978101	70	102.7392067	15	92.8850273	2	45	part_5	78.1978101	87.4067005	66.284083	70	102.7392067	93.2494086	81.2734783
45	2	1	88.0624567	70	47.1207673	15	88.6822128	2	45	part_8	88.0624567	92.0071197	67.6972145	70	47.1207673	89.8803955	75.3972102
45	2	1	89.8244563	70	79.4180538	15	96.1686213	2	45	part_13	89.8244563	99.7491762	94.5371243	70	79.4180538	96.9724635	75.1326329
45	2	1	79.8848226	70	95.4019715	15	81.4222068	2	45	part_19	79.8848226	92.2253569	71.9213045	70	95.4019715	94.5558281	82.6941167
50	1	1	79.0473147	70	101.8263738	20	137.4740664	1	50	part_1_FIN	79.0473147	107.5127456	71.1082471	70	101.8263738	95.1092394	75.9409905
50	1	1	46.5071747	70	86.0799851	20	155.8989836	1	50	part_6_FIN	46.5071747	98.0422278	85.8909041	70	86.0799851	98.6290525	80.1516673
50	1	1	72.8869546	70	74.9233503	20	149.4548747	1	50	part_7_FIN	72.8869546	117.0118343	92.1120608	70	74.9233503	88.2179016	80.8454158
50	1	1	46.6631926	70	85.1267718	20	133.0924547	1	50	part_10_FIN	46.6631926	95.9907567	81.7817927	70	85.1267718	87.2174146	69.5429305
50	1	1	63.0817742	70	73.8063327	20	125.2840102	1	50	part_11_FIN	63.0817742	87.8559589	89.4780657	70	73.8063327	89.1724821	75.6195467
50	1	1	45.122894	75	100.6784701	25	101.9469901	1	50	part_12_FIN	45.122894	110.1501663	84.7885983	75	100.6784701	87.2348743	64.597
50	1	1	77.183977	75	115.2810336	25	111.2468883	1	50	part_14_FIN	77.183977	107.7990924	81.7258475	75	115.2810336	114.47188	84.6628291
50	1	1	57.2421736	75	59.8163192	25	101.7309349	1	50	part_15_FIN	57.2421736	113.5100988	87.6232792	75	59.8163192	97.3648138	78.3489073
50	1	1	75.0170872	75	80.4449129	25	116.1600068	1	50	part_16_FIN	75.0170872	99.9330337	79.130931	75	80.4449129	106.0904262	74.1010474
50	1	1	33.2210914	75	118.1138558	25	101.1219512	1	50	part_18_FIN	33.2210914	92.422404	90.5108144	75	118.1138558	113.1396403	85.6371066
50	2	1	32.2816699	75	103.0218088	30	109.8621405	2	50	part_2	32.2816699	94.751414	78.0242091	75	103.0218088	106.8889182	79.0279377
50	2	1	29.9673585	75	110.5973959	30	149.4185614	2	50	part_5	29.9673585	86.8920337	68.9700925	75	110.5973959	103.1197784	76.6614855
50	2	1	33.9918479	75	82.6440478	30	114.3447002	2	50	part_8	33.9918479	89.9657141	79.6611267	75	82.6440478	96.7573041	83.9715642
50	2	1	55.0243301	75	116.0809984	30	139.6639521	2	50	part_13	55.0243301	102.2076944	94.3294464	75	116.0809984	98.2183715	73.4532761
50	2	1	47.8751706	75	98.9238099	30	97.7522178	2	50	part_19	47.8751706	93.4521493	79.0762703	75	98.9238099	109.3076102	81.652228
55	1	1	126.6779593	80	78.0412331	35	81.1332369	1	55	part_1_FIN	126.6779593	109.1899837	106.1221769	80	78.0412331	107.1058875	81.779543
55	1	1	113.4110926	80	99.5024729	35	75.3955829	1	55	part_6_FIN	113.4110926	101.448197	92.4339369	80	99.5024729	103.1486199	93.7907795
55	1	1	113.0242172	80	67.1937193	35	75.2945041	1	55	part_7_FIN	113.0242172	103.2177193	105.135386	80	67.1937193	73.3954577	90.7979046
55	1	1	115.4838981	80	73.31384	35	92.5846079	1	55	part_10_FIN	115.4838981	102.9044019	92.7248383	80	73.31384	111.8042704	86.3334786
55	1	1	103.4424834	80	99.3330093	35	76.4156444	1	55	part_11_FIN	103.4424834	98.0924497	87.1283482	80	99.3330093	106.1840553	89.9562058
55	1	1	120.0126434	80	60.7941764	40	70.2874818	1	55	part_12_FIN	120.0126434	118.4119537	110.3172095	80	60.7941764	133.8901933	94.4508685
55	1	1	144.5687212	80	67.3109043	40	84.8688408	1	55	part_14_FIN	144.5687212	125.141937	134.0160843	80	67.3109043	104.6141727	84.4799008
55	1	1	124.3876229	80	79.7687012	40	73.7164176	1	55	part_15_FIN	124.3876229	119.173312	109.7437796	80	79.7687012	102.7542366	87.5876211
55	1	1	122.498682	80	86.2740518	40	85.7520897	1	55	part_16_FIN	122.498682	108.7130913	120.5987548	80	86.2740518	114.7947721	88.9520667
55	1	1	132.3042833	80	57.256189	40	79.2195612	1	55	part_18_FIN	132.3042833	117.2385387	129.5028065	80	57.256189	126.5219113	99.8934191
55	2	1	152.3955572	85	97.0536987	45	74.6475242	2	55	part_2	152.3955572	109.6973787	104.5127124	85	97.0536987	96.7333322	89.1216284
55	2	1	76.7548224	85	102.3462649	45	66.284083	2	55	part_5	76.7548224	87.8524564	99.2423287	85	102.3462649	102.600723	94.4671133
55	2	1	93.2179663	85	126.2709038	45	67.6972145	2	55	part_8	93.2179663	85.6489537	91.4235156	85	126.2709038	105.6293091	103.5081222
55	2	1	88.0257055	85	102.6661602	45	94.5371243	2	55	part_13	88.0257055	94.5538848	94.1677652	85	102.6661602	100.5950232	98.7157952
55	2	1	107.8024545	85	100.6535229	45	71.9213045	2	55	part_19	107.8024545	109.9373876	116.2766155	85	100.6535229	99.3154434	105.4061191
60	1	1	102.336259	85	139.0309681	50	78.0242091	1	60	part_1_FIN	102.336259	111.043797	91.1126322	85	139.0309681	135.9715699	119.5748383
60	1	1	118.5371558	85	84.0001059	50	68.9700925	1	60	part_6_FIN	118.5371558	122.95303	116.6321362	85	84.0001059	95.6547684	86.765838
60	1	1	115.3067973	85	105.043437	50	79.6611267	1	60	part_7_FIN	115.3067973	150.7744613	116.4444441	85	105.043437	103.5615166	102.8976737
60	1	1	114.1492192	85	116.323403	50	94.3294464	1	60	part_10_FIN	114.1492192	119.2270383	113.3086385	85	116.323403	107.205464	115.1900398
60	1	1	116.1290122	85	104.6680692	50	79.0762703	1	60	part_11_FIN	116.1290122	122.130246	113.8911736	85	104.6680692	108.4500374	97.2088057
60	1	1	99.6043082	90	82.8063417	55	104.5127124	1	60	part_12_FIN	99.6043082	150.7627017	126.358108	90	82.8063417	90.4571645	75.7925261
60	1	1	105.2913402	90	86.108616	55	99.2423287	1	60	part_14_FIN	105.2913402	136.560863	122.5028916	90	86.108616	90.4338724	80.5309787
60	1	1	67.0077494	90	51.3306052	55	91.4235156	1	60	part_15_FIN	67.0077494	97.1760418	100.1086176	90	51.3306052	57.87959	70.4509331
60	1	1	89.2751434	90	95.043722	55	94.1677652	1	60	part_16_FIN	89.2751434	118.6339637	99.4969805	90	95.043722	105.4274175	85.7937536
60	1	1	79.9302259	90	85.540225	55	116.2766155	1	60	part_18_FIN	79.9302259	138.390811	128.2021706	90	85.540225	93.3992269	81.5150272
60	2	1	150.579284	90	40.9034968	60	113.801671	2	60	part_2	150.579284	124.1470036	113.801671	90	40.9034968	87.1762465	82.1925425
60	2	1	116.895828	90	64.393948	60	118.4118448	2	60	part_5	116.895828	122.1959641	118.4118448	90	64.393948	73.4464174	72.9254596
60	2	1	94.5292161	90	61.7264791	60	92.2776071	2	60	part_8	94.5292161	100.333919	92.2776071	90	61.7264791	83.1874725	77.0651456
60	2	1	110.8525858	90	81.4327396	60	110.7561261	2	60	part_13	110.8525858	126.318664	110.7561261	90	81.4327396	99.4040699	76.381303
60	2	1	129.1148135	90	68.7954719	60	117.9829032	2	60	part_19	129.1148135	143.6739275	117.9829032	90	68.7954719	96.8877129	83.5840708
65	1	1	95.5695341	95	114.9793967			1	65	part_1_FIN	95.5695341	97.4563249	85.9683202	95	114.9793967	106.2204637	74.0393445
65	1	1	69.5007754	95	83.7551761			1	65	part_6_FIN	69.5007754	103.0751356	90.4744253	95	83.7551761	78.8605803	69.9586421
65	1	1	99.7519436	95	76.9614338			1	65	part_7_FIN	99.7519436	134.5936931	99.6095512	95	76.9614338	82.8458764	69.0603948
65	1	1	50.2581865	95	77.5929666			1	65	part_10_FIN	50.2581865	112.7938223	95.7335418	95	77.5929666	85.6986625	75.8337834
65	1	1	72.5443201	95	81.8527871			1	65	part_11_FIN	72.5443201	102.4326365	88.8592188	95	81.8527871	79.4001803	71.6513452
65	1	1	93.9192396	95	65.3934319			1	65	part_12_FIN	93.9192396	123.2367047	93.0497039	95	65.3934319	81.5706657	65.2407895
65	1	1	98.2118032	95	78.3623182			1	65	part_14_FIN	98.2118032	120.4358222	103.4943503	95	78.3623182	71.7959541	69.2208329
65	1	1	97.4577486	95	71.657103			1	65	part_15_FIN	97.4577486	103.480096	94.7112987	95	71.657103	79.6011769	68.9729136
65	1	1	104.4767557	95	102.7086073			1	65	part_16_FIN	104.4767557	118.9487216	93.2709958	95	102.7086073	95.6266761	70.5641333
65	1	1	63.0187951	95	77.9896484			1	65	part_18_FIN	63.0187951	99.4084898	79.5046773	95	77.9896484	93.3391036	70.4358549
65	2	1		100	121.6001278			2	65	part_2				100	121.6001278	108.1831708	102.3142825
65	2	1		100	90.6546234			2	65	part_5				100	90.6546234	75.5221361	88.5327932
65	2	1		100	84.9730299			2	65	part_8				100	84.9730299	91.4662476	83.8945494
65	2	1		100	116.8855621			2	65	part_13				100	116.8855621	93.2229928	103.4836577
65	2	1		100	89.6087878			2	65	part_19				100	89.6087878	72.2422173	86.3614073
70	1	1	89.2325243	100	109.4875309			1	70	part_1_FIN	89.2325243	94.6449059	70.7939202	100	109.4875309	103.3105513	93.0148767
70	1	1	102.7392067	100	84.6754153			1	70	part_6_FIN	102.7392067	93.2494086	81.2734783	100	84.6754153	65.9466931	86.2709023
70	1	1	47.1207673	100	98.1021024			1	70	part_7_FIN	47.1207673	89.8803955	75.3972102	100	98.1021024	80.8078034	92.9229198
70	1	1	79.4180538	100	143.9234594			1	70	part_10_FIN	79.4180538	96.9724635	75.1326329	100	143.9234594	113.2547088	112.7447243
70	1	1	95.4019715	100	112.2092758			1	70	part_11_FIN	95.4019715	94.5558281	82.6941167	100	112.2092758	87.3837503	98.4458804
70	1	1	101.8263738	5	189.8858602			1	70	part_12_FIN	101.8263738	95.1092394	75.9409905
70	1	1	86.0799851	5	211.3174295			1	70	part_14_FIN	86.0799851	98.6290525	80.1516673
70	1	1	74.9233503	5	219.8866952			1	70	part_15_FIN	74.9233503	88.2179016	80.8454158
70	1	1	85.1267718	5	221.8225123			1	70	part_16_FIN	85.1267718	87.2174146	69.5429305
70	1	1	73.8063327	5	197.7800947			1	70	part_18_FIN	73.8063327	89.1724821	75.6195467
70	2	1		5	210.7981516			2	70	part_2
70	2	1		5	181.7710911			2	70	part_5
70	2	1		5	222.2307462			2	70	part_8
70	2	1		5	190.6549035			2	70	part_13
70	2	1		5	208.0774005			2	70	part_19
75	1	1	100.6784701	10	160.0628372			1	75	part_1_FIN	100.6784701	87.2348743	64.597
75	1	1	115.2810336	10	158.0155262			1	75	part_6_FIN	115.2810336	114.47188	84.6628291
75	1	1	59.8163192	10	158.7379896			1	75	part_7_FIN	59.8163192	97.3648138	78.3489073
75	1	1	80.4449129	10	189.5327147			1	75	part_10_FIN	80.4449129	106.0904262	74.1010474
75	1	1	118.1138558	10	138.781189			1	75	part_11_FIN	118.1138558	113.1396403	85.6371066
75	1	1	103.0218088	10	157.5271573			1	75	part_12_FIN	103.0218088	106.8889182	79.0279377
75	1	1	110.5973959	10	141.2135316			1	75	part_14_FIN	110.5973959	103.1197784	76.6614855
75	1	1	82.6440478	10	176.6911983			1	75	part_15_FIN	82.6440478	96.7573041	83.9715642
75	1	1	116.0809984	10	130.6232824			1	75	part_16_FIN	116.0809984	98.2183715	73.4532761
75	1	1	98.9238099	10	176.4340869			1	75	part_18_FIN	98.9238099	109.3076102	81.652228
75	2	1		15	102.976777			2	75	part_2
75	2	1		15	116.0706329			2	75	part_5
75	2	1		15	124.0119109			2	75	part_8
75	2	1		15	125.6728829			2	75	part_13
75	2	1		15	103.4668699			2	75	part_19
80	1	1	78.0412331	15	108.5785559			1	80	part_1_FIN	78.0412331	107.1058875	81.779543
80	1	1	99.5024729	15	102.9081237			1	80	part_6_FIN	99.5024729	103.1486199	93.7907795
80	1	1	67.1937193	15	126.4670815			1	80	part_7_FIN	67.1937193	73.3954577	90.7979046
80	1	1	73.31384	15	99.6237234			1	80	part_10_FIN	73.31384	111.8042704	86.3334786
80	1	1	99.3330093	15	126.486296			1	80	part_11_FIN	99.3330093	106.1840553	89.9562058
80	1	1	60.7941764	20	168.5657631			1	80	part_12_FIN	60.7941764	133.8901933	94.4508685
80	1	1	67.3109043	20	170.6718499			1	80	part_14_FIN	67.3109043	104.6141727	84.4799008
80	1	1	79.7687012	20	182.6521378			1	80	part_15_FIN	79.7687012	102.7542366	87.5876211
80	1	1	86.2740518	20	153.6723442			1	80	part_16_FIN	86.2740518	114.7947721	88.9520667
80	1	1	57.256189	20	166.2138444			1	80	part_18_FIN	57.256189	126.5219113	99.8934191
80	2	1		20	161.6430397			2	80	part_2
80	2	1		20	160.5194651			2	80	part_5
80	2	1		20	180.8811591			2	80	part_8
80	2	1		20	154.418667			2	80	part_13
80	2	1		20	196.5934883			2	80	part_19
85	1	1	97.0536987	25	131.5202907			1	85	part_1_FIN	97.0536987	96.7333322	89.1216284
85	1	1	102.3462649	25	127.9229706			1	85	part_6_FIN	102.3462649	102.600723	94.4671133
85	1	1	126.2709038	25	154.1211248			1	85	part_7_FIN	126.2709038	105.6293091	103.5081222
85	1	1	102.6661602	25	160.7038149			1	85	part_10_FIN	102.6661602	100.5950232	98.7157952
85	1	1	100.6535229	25	133.5494137			1	85	part_11_FIN	100.6535229	99.3154434	105.4061191
85	1	1	139.0309681	25	134.8401735			1	85	part_12_FIN	139.0309681	135.9715699	119.5748383
85	1	1	84.0001059	25	140.9954597			1	85	part_14_FIN	84.0001059	95.6547684	86.765838
85	1	1	105.043437	25	145.4871999			1	85	part_15_FIN	105.043437	103.5615166	102.8976737
85	1	1	116.323403	25	128.7207221			1	85	part_16_FIN	116.323403	107.205464	115.1900398
85	1	1	104.6680692	25	162.8295203			1	85	part_18_FIN	104.6680692	108.4500374	97.2088057
85	2	1		30	150.0847989			2	85	part_2
85	2	1		30	115.2022446			2	85	part_5
85	2	1		30	178.9185062			2	85	part_8
85	2	1		30	167.6742712			2	85	part_13
85	2	1		30	144.8254455			2	85	part_19
90	1	1	82.8063417	30	176.1926225			1	90	part_1_FIN	82.8063417	90.4571645	75.7925261
90	1	1	86.108616	30	146.6409106			1	90	part_6_FIN	86.108616	90.4338724	80.5309787
90	1	1	51.3306052	30	161.8572015			1	90	part_7_FIN	51.3306052	57.87959	70.4509331
90	1	1	95.043722	30	150.9544198			1	90	part_10_FIN	95.043722	105.4274175	85.7937536
90	1	1	85.540225	30	163.9706412			1	90	part_11_FIN	85.540225	93.3992269	81.5150272
90	1	1	40.9034968	35	139.5389497			1	90	part_12_FIN	40.9034968	87.1762465	82.1925425
90	1	1	64.393948	35	122.4736399			1	90	part_14_FIN	64.393948	73.4464174	72.9254596
90	1	1	61.7264791	35	150.0551246			1	90	part_15_FIN	61.7264791	83.1874725	77.0651456
90	1	1	81.4327396	35	131.7588182			1	90	part_16_FIN	81.4327396	99.4040699	76.381303
90	1	1	68.7954719	35	135.0754359			1	90	part_18_FIN	68.7954719	96.8877129	83.5840708
90	2	1		35	130.5276318			2	90	part_2
90	2	1		35	134.0641326			2	90	part_5
90	2	1		35	138.6210642			2	90	part_8
90	2	1		35	109.7815969			2	90	part_13
90	2	1		35	150.9552303			2	90	part_19
95	1	1	114.9793967	40	127.4117706			1	95	part_1_FIN	114.9793967	106.2204637	74.0393445
95	1	1	83.7551761	40	113.3840709			1	95	part_6_FIN	83.7551761	78.8605803	69.9586421
95	1	1	76.9614338	40	133.0060277			1	95	part_7_FIN	76.9614338	82.8458764	69.0603948
95	1	1	77.5929666	40	129.3188387			1	95	part_10_FIN	77.5929666	85.6986625	75.8337834
95	1	1	81.8527871	40	120.3424869			1	95	part_11_FIN	81.8527871	79.4001803	71.6513452
95	1	1	65.3934319	40	121.6904081			1	95	part_12_FIN	65.3934319	81.5706657	65.2407895
95	1	1	78.3623182	40	129.5087745			1	95	part_14_FIN	78.3623182	71.7959541	69.2208329
95	1	1	71.657103	40	120.1102315			1	95	part_15_FIN	71.657103	79.6011769	68.9729136
95	1	1	102.7086073	40	108.953729			1	95	part_16_FIN	102.7086073	95.6266761	70.5641333
95	1	1	77.9896484	40	118.7776413			1	95	part_18_FIN	77.9896484	93.3391036	70.4358549
95	2	1		45	117.0724898			2	95	part_2
95	2	1		45	120.3511762			2	95	part_5
95	2	1		45	134.1256383			2	95	part_8
95	2	1		45	125.6643963			2	95	part_13
95	2	1		45	123.5817107			2	95	part_19
100	1	1	121.6001278	45	121.2353676			1	100	part_1_FIN	121.6001278	108.1831708	102.3142825
100	1	1	90.6546234	45	125.1340072			1	100	part_6_FIN	90.6546234	75.5221361	88.5327932
100	1	1	84.9730299	45	125.0183817			1	100	part_7_FIN	84.9730299	91.4662476	83.8945494
100	1	1	116.8855621	45	102.7018568			1	100	part_10_FIN	116.8855621	93.2229928	103.4836577
100	1	1	89.6087878	45	115.145021			1	100	part_11_FIN	89.6087878	72.2422173	86.3614073
100	1	1	109.4875309	50	107.5127456			1	100	part_12_FIN	109.4875309	103.3105513	93.0148767
100	1	1	84.6754153	50	98.0422278			1	100	part_14_FIN	84.6754153	65.9466931	86.2709023
100	1	1	98.1021024	50	117.0118343			1	100	part_15_FIN	98.1021024	80.8078034	92.9229198
100	1	1	143.9234594	50	95.9907567			1	100	part_16_FIN	143.9234594	113.2547088	112.7447243
100	1	1	112.2092758	50	87.8559589			1	100	part_18_FIN	112.2092758	87.3837503	98.4458804
100	2	1		50	110.1501663			2	100	part_2
100	2	1		50	107.7990924			2	100	part_5
100	2	1		50	113.5100988			2	100	part_8
100	2	1		50	99.9330337			2	100	part_13
100	2	1		50	92.422404			2	100	part_19
5	1	2	189.8858602	55	109.1899837
5	1	2	211.3174295	55	101.448197
5	1	2	219.8866952	55	103.2177193
5	1	2	221.8225123	55	102.9044019
5	1	2	197.7800947	55	98.0924497
5	1	2	210.7981516	55	118.4119537
5	1	2	181.7710911	55	125.141937
5	1	2	222.2307462	55	119.173312
5	1	2	190.6549035	55	108.7130913
5	1	2	208.0774005	55	117.2385387
5	2	2	184.2528445	60	111.043797
5	2	2	190.8010315	60	122.95303
5	2	2	208.6223294	60	150.7744613
5	2	2	48.0431838	60	119.2270383
5	2	2	183.082743	60	122.130246
10	1	2	160.0628372	60	150.7627017
10	1	2	158.0155262	60	136.560863
10	1	2	158.7379896	60	97.1760418
10	1	2	189.5327147	60	118.6339637
10	1	2	138.781189	60	138.390811
10	1	2	157.5271573	65	97.4563249
10	1	2	141.2135316	65	103.0751356
10	1	2	176.6911983	65	134.5936931
10	1	2	130.6232824	65	112.7938223
10	1	2	176.4340869	65	102.4326365
10	2	2	147.8097748	65	123.2367047
10	2	2	165.220633	65	120.4358222
10	2	2	150.6686405	65	103.480096
10	2	2	143.7497562	65	118.9487216
10	2	2	142.9050162	65	99.4084898
15	1	2	102.976777	70	94.6449059
15	1	2	116.0706329	70	93.2494086
15	1	2	124.0119109	70	89.8803955
15	1	2	125.6728829	70	96.9724635
15	1	2	103.4668699	70	94.5558281
15	1	2	108.5785559	70	95.1092394
15	1	2	102.9081237	70	98.6290525
15	1	2	126.4670815	70	88.2179016
15	1	2	99.6237234	70	87.2174146
15	1	2	126.486296	70	89.1724821
15	2	2	111.8790184	75	87.2348743
15	2	2	119.551843	75	114.47188
15	2	2	118.7906906	75	97.3648138
15	2	2	125.8777595	75	106.0904262
15	2	2	109.4077152	75	113.1396403
20	1	2	168.5657631	75	106.8889182
20	1	2	170.6718499	75	103.1197784
20	1	2	182.6521378	75	96.7573041
20	1	2	153.6723442	75	98.2183715
20	1	2	166.2138444	75	109.3076102
20	1	2	161.6430397	80	107.1058875
20	1	2	160.5194651	80	103.1486199
20	1	2	180.8811591	80	73.3954577
20	1	2	154.418667	80	111.8042704
20	1	2	196.5934883	80	106.1840553
20	2	2	165.9496539	80	133.8901933
20	2	2	185.0645009	80	104.6141727
20	2	2	165.8692326	80	102.7542366
20	2	2	152.8735477	80	114.7947721
20	2	2	155.8588817	80	126.5219113
25	1	2	131.5202907	85	96.7333322
25	1	2	127.9229706	85	102.600723
25	1	2	154.1211248	85	105.6293091
25	1	2	160.7038149	85	100.5950232
25	1	2	133.5494137	85	99.3154434
25	1	2	134.8401735	85	135.9715699
25	1	2	140.9954597	85	95.6547684
25	1	2	145.4871999	85	103.5615166
25	1	2	128.7207221	85	107.205464
25	1	2	162.8295203	85	108.4500374
25	2	2	121.8435873	90	90.4571645
25	2	2	141.2971865	90	90.4338724
25	2	2	141.4683442	90	57.87959
25	2	2	136.3380902	90	105.4274175
25	2	2	121.5545539	90	93.3992269
30	1	2	150.0847989	90	87.1762465
30	1	2	115.2022446	90	73.4464174
30	1	2	178.9185062	90	83.1874725
30	1	2	167.6742712	90	99.4040699
30	1	2	144.8254455	90	96.8877129
30	1	2	176.1926225	95	106.2204637
30	1	2	146.6409106	95	78.8605803
30	1	2	161.8572015	95	82.8458764
30	1	2	150.9544198	95	85.6986625
30	1	2	163.9706412	95	79.4001803
30	2	2	100.8065379	95	81.5706657
30	2	2	157.7259032	95	71.7959541
30	2	2	132.0924362	95	79.6011769
30	2	2	151.6586878	95	95.6266761
30	2	2	126.9342105	95	93.3391036
35	1	2	139.5389497	100	108.1831708
35	1	2	122.4736399	100	75.5221361
35	1	2	150.0551246	100	91.4662476
35	1	2	131.7588182	100	93.2229928
35	1	2	135.0754359	100	72.2422173
35	1	2	130.5276318	100	103.3105513
35	1	2	134.0641326	100	65.9466931
35	1	2	138.6210642	100	80.8078034
35	1	2	109.7815969	100	113.2547088
35	1	2	150.9552303	100	87.3837503
35	2	2	113.2463439	5	144.6681304
35	2	2	109.6473515	5	137.3266337
35	2	2	99.9868014	5	140.8825927
35	2	2	118.2038915	5	131.6053507
35	2	2	108.1214599	5	143.2206579
40	1	2	127.4117706	5	150.3607671
40	1	2	113.3840709	5	129.2239578
40	1	2	133.0060277	5	149.9108758
40	1	2	129.3188387	5	127.1334549
40	1	2	120.3424869	5	150.1305363
40	1	2	121.6904081	10	96.15886
40	1	2	129.5087745	10	102.5590027
40	1	2	120.1102315	10	105.7115499
40	1	2	108.953729	10	97.1523102
40	1	2	118.7776413	10	90.7675536
40	2	2	126.156042	10	104.332944
40	2	2	94.7429552	10	98.7261473
40	2	2	89.4174914	10	112.9791505
40	2	2	103.8040554	10	89.1858251
40	2	2	98.8912344	10	108.2783637
45	1	2	117.0724898	15	72.9523906
45	1	2	120.3511762	15	85.6813774
45	1	2	134.1256383	15	89.7544323
45	1	2	125.6643963	15	80.7243029
45	1	2	123.5817107	15	81.2693184
45	1	2	121.2353676	15	83.6950323
45	1	2	125.1340072	15	82.5725474
45	1	2	125.0183817	15	92.5431306
45	1	2	102.7018568	15	74.4768261
45	1	2	115.145021	15	91.5743285
45	2	2	102.241309	20	135.5650133
45	2	2	87.4067005	20	131.5431038
45	2	2	92.0071197	20	134.6675122
45	2	2	99.7491762	20	125.5178528
45	2	2	92.2253569	20	135.5158172
50	1	2	107.5127456	20	146.2274335
50	1	2	98.0422278	20	122.1823252
50	1	2	117.0118343	20	149.5563624
50	1	2	95.9907567	20	119.2010179
50	1	2	87.8559589	20	139.3600758
50	1	2	110.1501663	25	98.472152
50	1	2	107.7990924	25	107.3178997
50	1	2	113.5100988	25	113.4614307
50	1	2	99.9330337	25	108.8965902
50	1	2	92.422404	25	111.8687433
50	2	2	94.751414	25	117.7652192
50	2	2	86.8920337	25	117.4826677
50	2	2	89.9657141	25	122.2491674
50	2	2	102.2076944	25	102.9639139
50	2	2	93.4521493	25	111.9914692
55	1	2	109.1899837	30	121.1076699
55	1	2	101.448197	30	106.1361769
55	1	2	103.2177193	30	131.0555678
55	1	2	102.9044019	30	130.9194037
55	1	2	98.0924497	30	110.6970941
55	1	2	118.4119537	30	129.0528598
55	1	2	125.141937	30	137.8759815
55	1	2	119.173312	30	113.8577818
55	1	2	108.7130913	30	121.1693403
55	1	2	117.2385387	30	137.2099615
55	2	2	109.6973787	35	74.2718633
55	2	2	87.8524564	35	83.3507873
55	2	2	85.6489537	35	86.6592028
55	2	2	94.5538848	35	85.4091866
55	2	2	109.9373876	35	87.6193047
60	1	2	111.043797	35	85.7366426
60	1	2	122.95303	35	89.2808653
60	1	2	150.7744613	35	97.9788177
60	1	2	119.2270383	35	70.7211403
60	1	2	122.130246	35	95.8924773
60	1	2	150.7627017	40	71.7449793
60	1	2	136.560863	40	84.2829188
60	1	2	97.1760418	40	88.3521259
60	1	2	118.6339637	40	85.8207788
60	1	2	138.390811	40	82.6717158
60	2	2	124.1470036	40	82.2597774
60	2	2	122.1959641	40	83.227777
60	2	2	100.333919	40	86.398876
60	2	2	126.318664	40	73.2732402
60	2	2	143.6739275	40	91.3646979
65	1	2	97.4563249	45	73.2460015
65	1	2	103.0751356	45	92.7832301
65	1	2	134.5936931	45	90.534289
65	1	2	112.7938223	45	93.8562274
65	1	2	102.4326365	45	91.8815833
65	1	2	123.2367047	45	86.1510241
65	1	2	120.4358222	45	86.8110137
65	1	2	103.480096	45	90.3985213
65	1	2	118.9487216	45	73.5450874
65	1	2	99.4084898	45	89.3075399
65	2	2		50	71.1082471
65	2	2		50	85.8909041
65	2	2		50	92.1120608
65	2	2		50	81.7817927
65	2	2		50	89.4780657
70	1	2	94.6449059	50	84.7885983
70	1	2	93.2494086	50	81.7258475
70	1	2	89.8803955	50	87.6232792
70	1	2	96.9724635	50	79.130931
70	1	2	94.5558281	50	90.5108144
70	1	2	95.1092394	55	106.1221769
70	1	2	98.6290525	55	92.4339369
70	1	2	88.2179016	55	105.135386
70	1	2	87.2174146	55	92.7248383
70	1	2	89.1724821	55	87.1283482
70	2	2		55	110.3172095
70	2	2		55	134.0160843
70	2	2		55	109.7437796
70	2	2		55	120.5987548
70	2	2		55	129.5028065
75	1	2	87.2348743	60	91.1126322
75	1	2	114.47188	60	116.6321362
75	1	2	97.3648138	60	116.4444441
75	1	2	106.0904262	60	113.3086385
75	1	2	113.1396403	60	113.8911736
75	1	2	106.8889182	60	126.358108
75	1	2	103.1197784	60	122.5028916
75	1	2	96.7573041	60	100.1086176
75	1	2	98.2183715	60	99.4969805
75	1	2	109.3076102	60	128.2021706
75	2	2		65	85.9683202
75	2	2		65	90.4744253
75	2	2		65	99.6095512
75	2	2		65	95.7335418
75	2	2		65	88.8592188
80	1	2	107.1058875	65	93.0497039
80	1	2	103.1486199	65	103.4943503
80	1	2	73.3954577	65	94.7112987
80	1	2	111.8042704	65	93.2709958
80	1	2	106.1840553	65	79.5046773
80	1	2	133.8901933	70	70.7939202
80	1	2	104.6141727	70	81.2734783
80	1	2	102.7542366	70	75.3972102
80	1	2	114.7947721	70	75.1326329
80	1	2	126.5219113	70	82.6941167
80	2	2		70	75.9409905
80	2	2		70	80.1516673
80	2	2		70	80.8454158
80	2	2		70	69.5429305
80	2	2		70	75.6195467
85	1	2	96.7333322	75	64.597
85	1	2	102.600723	75	84.6628291
85	1	2	105.6293091	75	78.3489073
85	1	2	100.5950232	75	74.1010474
85	1	2	99.3154434	75	85.6371066
85	1	2	135.9715699	75	79.0279377
85	1	2	95.6547684	75	76.6614855
85	1	2	103.5615166	75	83.9715642
85	1	2	107.205464	75	73.4532761
85	1	2	108.4500374	75	81.652228
85	2	2		80	81.779543
85	2	2		80	93.7907795
85	2	2		80	90.7979046
85	2	2		80	86.3334786
85	2	2		80	89.9562058
90	1	2	90.4571645	80	94.4508685
90	1	2	90.4338724	80	84.4799008
90	1	2	57.87959	80	87.5876211
90	1	2	105.4274175	80	88.9520667
90	1	2	93.3992269	80	99.8934191
90	1	2	87.1762465	85	89.1216284
90	1	2	73.4464174	85	94.4671133
90	1	2	83.1874725	85	103.5081222
90	1	2	99.4040699	85	98.7157952
90	1	2	96.8877129	85	105.4061191
90	2	2		85	119.5748383
90	2	2		85	86.765838
90	2	2		85	102.8976737
90	2	2		85	115.1900398
90	2	2		85	97.2088057
95	1	2	106.2204637	90	75.7925261
95	1	2	78.8605803	90	80.5309787
95	1	2	82.8458764	90	70.4509331
95	1	2	85.6986625	90	85.7937536
95	1	2	79.4001803	90	81.5150272
95	1	2	81.5706657	90	82.1925425
95	1	2	71.7959541	90	72.9254596
95	1	2	79.6011769	90	77.0651456
95	1	2	95.6266761	90	76.381303
95	1	2	93.3391036	90	83.5840708
95	2	2		95	74.0393445
95	2	2		95	69.9586421
95	2	2		95	69.0603948
95	2	2		95	75.8337834
95	2	2		95	71.6513452
100	1	2	108.1831708	95	65.2407895
100	1	2	75.5221361	95	69.2208329
100	1	2	91.4662476	95	68.9729136
100	1	2	93.2229928	95	70.5641333
100	1	2	72.2422173	95	70.4358549
100	1	2	103.3105513	100	102.3142825
100	1	2	65.9466931	100	88.5327932
100	1	2	80.8078034	100	83.8945494
100	1	2	113.2547088	100	103.4836577
100	1	2	87.3837503	100	86.3614073
100	2	2		100	93.0148767
100	2	2		100	86.2709023
100	2	2		100	92.9229198
100	2	2		100	112.7447243
100	2	2		100	98.4458804
5	1	3	144.6681304
5	1	3	137.3266337
5	1	3	140.8825927
5	1	3	131.6053507
5	1	3	143.2206579
5	1	3	150.3607671
5	1	3	129.2239578
5	1	3	149.9108758
5	1	3	127.1334549
5	1	3	150.1305363
5	2	3	122.5284375
5	2	3	163.2377944
5	2	3	164.6325974
5	2	3	107.7164696
5	2	3	132.5949901
10	1	3	96.15886
10	1	3	102.5590027
10	1	3	105.7115499
10	1	3	97.1523102
10	1	3	90.7675536
10	1	3	104.332944
10	1	3	98.7261473
10	1	3	112.9791505
10	1	3	89.1858251
10	1	3	108.2783637
10	2	3	92.585306
10	2	3	113.6634094
10	2	3	101.9209059
10	2	3	91.1905146
10	2	3	95.4788732
15	1	3	72.9523906
15	1	3	85.6813774
15	1	3	89.7544323
15	1	3	80.7243029
15	1	3	81.2693184
15	1	3	83.6950323
15	1	3	82.5725474
15	1	3	92.5431306
15	1	3	74.4768261
15	1	3	91.5743285
15	2	3	83.3766955
15	2	3	92.8850273
15	2	3	88.6822128
15	2	3	96.1686213
15	2	3	81.4222068
20	1	3	135.5650133
20	1	3	131.5431038
20	1	3	134.6675122
20	1	3	125.5178528
20	1	3	135.5158172
20	1	3	146.2274335
20	1	3	122.1823252
20	1	3	149.5563624
20	1	3	119.2010179
20	1	3	139.3600758
20	2	3	137.4740664
20	2	3	155.8989836
20	2	3	149.4548747
20	2	3	133.0924547
20	2	3	125.2840102
25	1	3	98.472152
25	1	3	107.3178997
25	1	3	113.4614307
25	1	3	108.8965902
25	1	3	111.8687433
25	1	3	117.7652192
25	1	3	117.4826677
25	1	3	122.2491674
25	1	3	102.9639139
25	1	3	111.9914692
25	2	3	101.9469901
25	2	3	111.2468883
25	2	3	101.7309349
25	2	3	116.1600068
25	2	3	101.1219512
30	1	3	121.1076699
30	1	3	106.1361769
30	1	3	131.0555678
30	1	3	130.9194037
30	1	3	110.6970941
30	1	3	129.0528598
30	1	3	137.8759815
30	1	3	113.8577818
30	1	3	121.1693403
30	1	3	137.2099615
30	2	3	109.8621405
30	2	3	149.4185614
30	2	3	114.3447002
30	2	3	139.6639521
30	2	3	97.7522178
35	1	3	74.2718633
35	1	3	83.3507873
35	1	3	86.6592028
35	1	3	85.4091866
35	1	3	87.6193047
35	1	3	85.7366426
35	1	3	89.2808653
35	1	3	97.9788177
35	1	3	70.7211403
35	1	3	95.8924773
35	2	3	81.1332369
35	2	3	75.3955829
35	2	3	75.2945041
35	2	3	92.5846079
35	2	3	76.4156444
40	1	3	71.7449793
40	1	3	84.2829188
40	1	3	88.3521259
40	1	3	85.8207788
40	1	3	82.6717158
40	1	3	82.2597774
40	1	3	83.227777
40	1	3	86.398876
40	1	3	73.2732402
40	1	3	91.3646979
40	2	3	70.2874818
40	2	3	84.8688408
40	2	3	73.7164176
40	2	3	85.7520897
40	2	3	79.2195612
45	1	3	73.2460015
45	1	3	92.7832301
45	1	3	90.534289
45	1	3	93.8562274
45	1	3	91.8815833
45	1	3	86.1510241
45	1	3	86.8110137
45	1	3	90.3985213
45	1	3	73.5450874
45	1	3	89.3075399
45	2	3	74.6475242
45	2	3	66.284083
45	2	3	67.6972145
45	2	3	94.5371243
45	2	3	71.9213045
50	1	3	71.1082471
50	1	3	85.8909041
50	1	3	92.1120608
50	1	3	81.7817927
50	1	3	89.4780657
50	1	3	84.7885983
50	1	3	81.7258475
50	1	3	87.6232792
50	1	3	79.130931
50	1	3	90.5108144
50	2	3	78.0242091
50	2	3	68.9700925
50	2	3	79.6611267
50	2	3	94.3294464
50	2	3	79.0762703
55	1	3	106.1221769
55	1	3	92.4339369
55	1	3	105.135386
55	1	3	92.7248383
55	1	3	87.1283482
55	1	3	110.3172095
55	1	3	134.0160843
55	1	3	109.7437796
55	1	3	120.5987548
55	1	3	129.5028065
55	2	3	104.5127124
55	2	3	99.2423287
55	2	3	91.4235156
55	2	3	94.1677652
55	2	3	116.2766155
60	1	3	91.1126322
60	1	3	116.6321362
60	1	3	116.4444441
60	1	3	113.3086385
60	1	3	113.8911736
60	1	3	126.358108
60	1	3	122.5028916
60	1	3	100.1086176
60	1	3	99.4969805
60	1	3	128.2021706
60	2	3	113.801671
60	2	3	118.4118448
60	2	3	92.2776071
60	2	3	110.7561261
60	2	3	117.9829032
65	1	3	85.9683202
65	1	3	90.4744253
65	1	3	99.6095512
65	1	3	95.7335418
65	1	3	88.8592188
65	1	3	93.0497039
65	1	3	103.4943503
65	1	3	94.7112987
65	1	3	93.2709958
65	1	3	79.5046773
65	2	3
65	2	3
65	2	3
65	2	3
65	2	3
70	1	3	70.7939202
70	1	3	81.2734783
70	1	3	75.3972102
70	1	3	75.1326329
70	1	3	82.6941167
70	1	3	75.9409905
70	1	3	80.1516673
70	1	3	80.8454158
70	1	3	69.5429305
70	1	3	75.6195467
70	2	3
70	2	3
70	2	3
70	2	3
70	2	3
75	1	3	64.597
75	1	3	84.6628291
75	1	3	78.3489073
75	1	3	74.1010474
75	1	3	85.6371066
75	1	3	79.0279377
75	1	3	76.6614855
75	1	3	83.9715642
75	1	3	73.4532761
75	1	3	81.652228
75	2	3
75	2	3
75	2	3
75	2	3
75	2	3
80	1	3	81.779543
80	1	3	93.7907795
80	1	3	90.7979046
80	1	3	86.3334786
80	1	3	89.9562058
80	1	3	94.4508685
80	1	3	84.4799008
80	1	3	87.5876211
80	1	3	88.9520667
80	1	3	99.8934191
80	2	3
80	2	3
80	2	3
80	2	3
80	2	3
85	1	3	89.1216284
85	1	3	94.4671133
85	1	3	103.5081222
85	1	3	98.7157952
85	1	3	105.4061191
85	1	3	119.5748383
85	1	3	86.765838
85	1	3	102.8976737
85	1	3	115.1900398
85	1	3	97.2088057
85	2	3
85	2	3
85	2	3
85	2	3
85	2	3
90	1	3	75.7925261
90	1	3	80.5309787
90	1	3	70.4509331
90	1	3	85.7937536
90	1	3	81.5150272
90	1	3	82.1925425
90	1	3	72.9254596
90	1	3	77.0651456
90	1	3	76.381303
90	1	3	83.5840708
90	2	3
90	2	3
90	2	3
90	2	3
90	2	3
95	1	3	74.0393445
95	1	3	69.9586421
95	1	3	69.0603948
95	1	3	75.8337834
95	1	3	71.6513452
95	1	3	65.2407895
95	1	3	69.2208329
95	1	3	68.9729136
95	1	3	70.5641333
95	1	3	70.4358549
95	2	3
95	2	3
95	2	3
95	2	3
95	2	3
100	1	3	102.3142825
100	1	3	88.5327932
100	1	3	83.8945494
100	1	3	103.4836577
100	1	3	86.3614073
100	1	3	93.0148767
100	1	3	86.2709023
100	1	3	92.9229198
100	1	3	112.7447243
100	1	3	98.4458804
100	2	3
100	2	3
100	2	3
100	2	3
100	2	3
