# Supplementary material for: Pacing during an ultramarathon running event in hilly terrain
Source: PeerJ. 2016 Oct 27;4:e2591. doi: 10.7717/peerj.2591 (PMC5088578; doi:10.7717/peerj.2591)
Supplement: Supplemental Information 4 [file peerj-04-2591-s004.csv]

group	Savg	stoptime	loss	CV	Savg_173	stoptime_173	loss_173	CV_173	Savg_103	stoptime_103	loss_103	CV_103
1	6.369942119	0.188888889	-2.3815	0.401625218	6.369942119	0.188888889	-2.3815	0.401625218	6.306704097	0.786111111	-4.9796	0.477127102
1	4.932665014	0.423611111	-2.2985	0.384831212	4.932665014	0.423611111	-2.2985	0.384831212	4.82017095	1.394444444	-7.1892	0.530203488
1	4.82050657	0.995833333	-3.6166	0.504059062	4.82050657	0.995833333	-3.6166	0.504059062	5.709889599	0.402777778	-7.6124	0.464259023
1	4.874588829	1.375	-2.0054	0.460582272	4.874588829	1.375	-2.0054	0.460582272	4.566439344	0.418055556	-0.0954	0.466057381
1	5.088557365	0.186111111	-2.2062	0.386639131	5.088557365	0.186111111	-2.2062	0.386639131	5.338225617	0.529166667	-3.783	0.434300222
1	5.252175335	1.813888889	-2.7109	0.526199065	5.252175335	1.813888889	-2.7109	0.526199065
1	6.123945985	0.502777778	-3.6573	0.462011111	6.123945985	0.502777778	-3.6573	0.462011111
1	5.016869419	0.790277778	-3.3345	0.460273562	5.016869419	0.790277778	-3.3345	0.460273562
1	5.541209984	0.430555556	-1.2241	0.405928966	5.541209984	0.430555556	-1.2241	0.405928966
1	5.103395576	1.472222222	-2.8578	0.540572675	5.103395576	1.472222222	-2.8578	0.540572675
2	6.306704097	0.786111111	-4.9796	0.477127102
2	4.82017095	1.394444444	-7.1892	0.530203488
2	5.709889599	0.402777778	-7.6124	0.464259023
2	4.566439344	0.418055556	-0.0954	0.466057381
2	5.338225617	0.529166667	-3.783	0.434300222
